# Supplementary material for: Precise evaluation of tissue culture-induced variation during optimisation of in vitro regeneration regime in barley
Source: Plant Mol Biol. 2020 Feb 11;103(1):33–50. doi: 10.1007/s11103-020-00973-5 (PMC7170832; doi:10.1007/s11103-020-00973-5)
Supplement: Supplementary file 2 — Electronic supplementary material 2 (XLSX 70 kb) [file 11103_2020_973_MOESM2_ESM.xlsx]

## Sheet: RAW DATA
Marker	Donor-Acc65/MseI	R1-Acc65I/MseI		Donor-KpnI/MesI	R1-KpnI/MseI		0000	0001	0010	0011	0100	0101	0110	0111	1000	1001	1010	1011	1100	1101	1110	1111
1	0	0		0	0		1	0	0	0	0	0	0	0	0	0	0	0	0	0	0	0
2	0	0		0	1		0	1	0	0	0	0	0	0	0	0	0	0	0	0	0	0
3	0	0		1	0		0	0	1	0	0	0	0	0	0	0	0	0	0	0	0	0
4	0	0		1	1		0	0	0	1	0	0	0	0	0	0	0	0	0	0	0	0
5	0	1		0	0		0	0	0	0	1	0	0	0	0	0	0	0	0	0	0	0
6	0	1		0	1		0	0	0	0	0	1	0	0	0	0	0	0	0	0	0	0
7	0	1		1	0		0	0	0	0	0	0	1	0	0	0	0	0	0	0	0	0
8	0	1		1	1		0	0	0	0	0	0	0	1	0	0	0	0	0	0	0	0
9	1	0		0	0		0	0	0	0	0	0	0	0	1	0	0	0	0	0	0	0
10	1	0		0	1		0	0	0	0	0	0	0	0	0	1	0	0	0	0	0	0
11	1	0		1	0		0	0	0	0	0	0	0	0	0	0	1	0	0	0	0	0
12	1	0		1	1		0	0	0	0	0	0	0	0	0	0	0	1	0	0	0	0
13	1	1		0	0		0	0	0	0	0	0	0	0	0	0	0	0	1	0	0	0
14	1	1		0	1		0	0	0	0	0	0	0	0	0	0	0	0	0	1	0	0
15	1	1		1	0		0	0	0	0	0	0	0	0	0	0	0	0	0	0	1	0
16	1	1		1	1		0	0	0	0	0	0	0	0	0	0	0	0	0	0	0	1
17	1	1		1	1		0	0	0	0	0	0	0	0	0	0	0	0	0	0	0	1
18	1	1		1	1		0	0	0	0	0	0	0	0	0	0	0	0	0	0	0	1
19	1	0		1	1		0	0	0	0	0	0	0	0	0	0	0	1	0	0	0	0
20	0	1		1	1		0	0	0	0	0	0	0	1	0	0	0	0	0	0	0	0
21	1	0		1	1		0	0	0	0	0	0	0	0	0	0	0	1	0	0	0	0
22	1	1		1	1		0	0	0	0	0	0	0	0	0	0	0	0	0	0	0	1
23	0	1		1	1		0	0	0	0	0	0	0	1	0	0	0	0	0	0	0	0
24	0	0		0	0		1	0	0	0	0	0	0	0	0	0	0	0	0	0	0	0
25	0	1		1	1		0	0	0	0	0	0	0	1	0	0	0	0	0	0	0	0
26	1	0		1	1		0	0	0	0	0	0	0	0	0	0	0	1	0	0	0	0
27	1	0		1	1		0	0	0	0	0	0	0	0	0	0	0	1	0	0	0	0
28	1	0		1	1		0	0	0	0	0	0	0	0	0	0	0	1	0	0	0	0
29	1	0		1	1		0	0	0	0	0	0	0	0	0	0	0	1	0	0	0	0
30	1	1		1	1		0	0	0	0	0	0	0	0	0	0	0	0	0	0	0	1
31	1	1		1	1		0	0	0	0	0	0	0	0	0	0	0	0	0	0	0	1
32	0	1		1	1		0	0	0	0	0	0	0	1	0	0	0	0	0	0	0	0
33	1	1		1	1		0	0	0	0	0	0	0	0	0	0	0	0	0	0	0	1
34	1	0		1	1		0	0	0	0	0	0	0	0	0	0	0	1	0	0	0	0
35	0	0		1	1		0	0	0	1	0	0	0	0	0	0	0	0	0	0	0	0
36	1	0		1	1		0	0	0	0	0	0	0	0	0	0	0	1	0	0	0	0
37	1	0		1	1		0	0	0	0	0	0	0	0	0	0	0	1	0	0	0	0
38	0	0		1	1		0	0	0	1	0	0	0	0	0	0	0	0	0	0	0	0
39	0	1		1	1		0	0	0	0	0	0	0	1	0	0	0	0	0	0	0	0
40	0	1		1	1		0	0	0	0	0	0	0	1	0	0	0	0	0	0	0	0
41	1	1		1	1		0	0	0	0	0	0	0	0	0	0	0	0	0	0	0	1
42	1	1		1	1		0	0	0	0	0	0	0	0	0	0	0	0	0	0	0	1
43	0	0		1	1		0	0	0	1	0	0	0	0	0	0	0	0	0	0	0	0
44	0	0		1	1		0	0	0	1	0	0	0	0	0	0	0	0	0	0	0	0
45	1	0		1	1		0	0	0	0	0	0	0	0	0	0	0	1	0	0	0	0
46	1	0		1	1		0	0	0	0	0	0	0	0	0	0	0	1	0	0	0	0
47	0	1		1	1		0	0	0	0	0	0	0	1	0	0	0	0	0	0	0	0
48	1	1		1	1		0	0	0	0	0	0	0	0	0	0	0	0	0	0	0	1
49	1	1		1	1		0	0	0	0	0	0	0	0	0	0	0	0	0	0	0	1
50	0	1		1	1		0	0	0	0	0	0	0	1	0	0	0	0	0	0	0	0

## Sheet: EVENTS
EVENTS	R1
0000	2	1	1	5	1	1	1	9	1	1
0001	1	1	5	1	1	1	9	1	1	1
0010	1	5	1	1	1	9	1	1	1	12
0011	5	1	1	1	9	1	1	1	12	1
0100	1	1	1	9	1	1	1	12	1	1
0101	1	1	9	1	1	1	12	1	1	1
0110	1	9	1	1	1	12	1	1	1	11
0111	9	1	1	1	12	1	1	1	11	0
1000	1	1	1	12	1	1	1	11	0	0
1001	1	1	12	1	1	1	11	0	0	0
1010	1	12	1	1	1	11	0	0	0	0
1011	12	1	1	1	11	0	0	0	0	0
1100	1	1	1	11	0	0	0	0	0	0
1101	1	1	11	0	0	0	0	0	0	0
1110	1	11	0	0	0	0	0	0	0	0
1111	11	0	0	0	0	0	0	0	0	0

## Sheet: CXX
CXX	R1	R2	R3	R4	R5	R6	R7	R8	R9	R10																	FORMULA
0000	2
0001	1
0010	1
0011	5
0100	1
0101	1
0110	1
0111	9
1000	1
1001	1
1010	1
1011	12
1100	1
1101	1
1110	1
1111	11
SUMM OF EVENTS	50	0	0	0	0	0	0	0	0	0																	SUMM OF EVENTS
CXX_SE	8	0	0	0	0	0	0	0	0	0																	0001+0010+0101+0110+1001+1010+1101+1110
CXX_DME	10	0	0	0	0	0	0	0	0	0																	0110+0111
CXX_DNME	13	0	0	0	0	0	0	0	0	0																	1001+1011
CXX_CE	2	0	0	0	0	0	0	0	0	0																	0100+1000
CXX_SNMSs	13	0	0	0	0	0	0	0	0	0																	1100+1101+1111
CXX_SMSs	6	0	0	0	0	0	0	0	0	0																	0011+1101
CXX_TTCIE	33	0	0	0	0	0	0	0	0	0																	CXX_SE+CXX_DME+CXX_DNME+CXX_CE+CXX_SNMSs+CXX_SMSs
COMMON FOR ALL CONTEXT DELIMITER IS USED - VARIATION WITH NO CORRECTION, CORREXTION FOR CV, CORRECTED FOR CONTEXT
CXX_DMV	6.17284	#DIV/0!	#DIV/0!	#DIV/0!	#DIV/0!	#DIV/0!	#DIV/0!	#DIV/0!	#DIV/0!	#DIV/0!																	100*CXX_DME/D1 ('0000'), D1=(CXX_D1+CG_D1+CXG_D1)
CXX_DNMV	8.02469	#DIV/0!	#DIV/0!	#DIV/0!	#DIV/0!	#DIV/0!	#DIV/0!	#DIV/0!	#DIV/0!	#DIV/0!																	100*CXX_DNME/D1 ('0000'), D1=(CXX_D1+CG_D1+CXG_D1)"
CXX_SV	4.93827	#DIV/0!	#DIV/0!	#DIV/0!	#DIV/0!	#DIV/0!	#DIV/0!	#DIV/0!	#DIV/0!	#DIV/0!																	100*CXX_SE/D1 ('0000'), D1=(CXX_D1+CG_D1+CXG_D1)
CXX_CV	1.23457	#DIV/0!	#DIV/0!	#DIV/0!	#DIV/0!	#DIV/0!	#DIV/0!	#DIV/0!	#DIV/0!	#DIV/0!																	100*CXX_CE/D1 ('0000'), D1=(CXX_D1+CG_D1+CXG_D1)
CXX_D1 ('0000')	54	0	0	0	0	0	0	0	0	0																	CXX_SE+CXX_DME+CXX_DNME+CXX_CE+CXX_SNMSs+CXX_SMSs+CXX_'0000'
CG_D1 ('0000')	54	0	0	0	0	0	0	0	0	0																	CG_SE+CG_DME+CG_DNME+CG_CE+CG_SNMSs+CG_SMSs+CG_'0000'
CXG_D1 ('0000')	54	0	0	0	0	0	0	0	0	0																	CXG_SE+CXG_DME+CXG_DNME+CXG_CE+CXG_SNMSs+CXG_SMSs+CXG_'0000'
D1 ('0000')	162	0	0	0	0	0	0	0	0	0																	CXX_D1 ('0000')+CG_D1 ('0000')+CXG_D1 ('0000')
CXX_SV_CN	4.94464	#DIV/0!	#DIV/0!	#DIV/0!	#DIV/0!	#DIV/0!	#DIV/0!	#DIV/0!	#DIV/0!	#DIV/0!
CXX_DMV_CN	6.1808	#DIV/0!	#DIV/0!	#DIV/0!	#DIV/0!	#DIV/0!	#DIV/0!	#DIV/0!	#DIV/0!	#DIV/0!																	CXX_DMV+(CXX_DMV*CXX_CV/(CXX_SV+CXX_DMV+CXX_DNMV))/CXX_(0000+0001+…+1111)
CXX_DNMV_CN	8.03505	#DIV/0!	#DIV/0!	#DIV/0!	#DIV/0!	#DIV/0!	#DIV/0!	#DIV/0!	#DIV/0!	#DIV/0!																	CXX_DNMV+(CXX_DNMV*CXX_CV/(CXX_SV+CXX_DMV+CXX_DNMV))/CXX(0000+0001+…..+1111)
CXX_TTCIV	20.3704	#DIV/0!	#DIV/0!	#DIV/0!	#DIV/0!	#DIV/0!	#DIV/0!	#DIV/0!	#DIV/0!	#DIV/0!																	100*CXX_TTCIV/D1 ('0000'), D1=CXX_D1 ('0000')+CG_D1 ('0000')+CXG_D1 ('0000')
CXX_dMET_CN	1.85424	#DIV/0!	#DIV/0!	#DIV/0!	#DIV/0!	#DIV/0!	#DIV/0!	#DIV/0!	#DIV/0!	#DIV/0!

## Sheet: CG
CG	R1	R2	R3	R4	R5	R6	R7	R8	R9	R10																	CG
0000	2																										0000
0001	1																										0001
0010	1																										0010
0011	5																										0011
0100	1																										0100
0101	1																										0101
0110	1																										0110
0111	9																										0111
1000	1																										1000
1001	1																										1001
1010	1																										1010
1011	12																										1011
1100	1																										1100
1101	1																										1101
1110	1																										1110
1111	11																										1111
SUMM OF EVENTS	50	0	0	0	0	0	0	0	0	0																	SUMM OF EVENTS
CG_SE	8	0	0	0	0	0	0	0	0	0																	0001+0010+0101+0110+1001+1010+1101+1110
CG_DME	10	0	0	0	0	0	0	0	0	0																	0110+0111
CG_DNME	13	0	0	0	0	0	0	0	0	0																	1001+1011
CG_CE	2	0	0	0	0	0	0	0	0	0																	0100+1000
CG_SNMSs	13	0	0	0	0	0	0	0	0	0																	1100+1101+1111
CG_SMSs	6	0	0	0	0	0	0	0	0	0																	0011+1101
CG_TTCIE	33	0	0	0	0	0	0	0	0	0																	CG_SE+CG_DME+CG_DNME+CG_CE+CG_SNMSs+CG_SMSs
COMMON FOR ALL CONTEXT DELIMITER IS USED - VARIATION WITH NO CORRECTION, CORREXTION FOR CV, CORRECTED FOR CONTEXT
CG_DMV	6.17284	#DIV/0!	#DIV/0!	#DIV/0!	#DIV/0!	#DIV/0!	#DIV/0!	#DIV/0!	#DIV/0!	#DIV/0!																	100*CG_DME/D1 ('0000'), D1=(CG_D1+CG_D1+CXG_D1)
CG_DNMV	8.02469	#DIV/0!	#DIV/0!	#DIV/0!	#DIV/0!	#DIV/0!	#DIV/0!	#DIV/0!	#DIV/0!	#DIV/0!																	100*CG_DNME/D1 ('0000'), D1=(CG_D1+CG_D1+CXG_D1)"
CG_SV	4.93827	#DIV/0!	#DIV/0!	#DIV/0!	#DIV/0!	#DIV/0!	#DIV/0!	#DIV/0!	#DIV/0!	#DIV/0!																	100*CG_SE/D1 ('0000'), D1=(CG_D1+CG_D1+CXG_D1)
CG_CV	1.23457	#DIV/0!	#DIV/0!	#DIV/0!	#DIV/0!	#DIV/0!	#DIV/0!	#DIV/0!	#DIV/0!	#DIV/0!																	100*CG_CE/D1 ('0000'), D1=(CG_D1+CG_D1+CXG_D1)
CXX_D1 ('0000')	54	0	0	0	0	0	0	0	0	0																	CXX_SE+CXX_DME+CXX_DNME+CXX_CE+CXX_SNMSs+CXX_SMSs+CXX_'0000'
CG_D1 ('0000')	54	0	0	0	0	0	0	0	0	0																	CG_SE+CG_DME+CG_DNME+CG_CE+CG_SNMSs+CG_SMSs+CG_'0000'
CXG_D1 ('0000')	54	0	0	0	0	0	0	0	0	0																	CXG_SE+CXG_DME+CXG_DNME+CXG_CE+CXG_SNMSs+CXG_SMSs+CXG_'0000'
D1 ('0000')	162	0	0	0	0	0	0	0	0	0																	CXX_D1 ('0000')+CG_D1 ('0000')+CXG_D1 ('0000')
CG_SV_CN	4.94464	#DIV/0!	#DIV/0!	#DIV/0!	#DIV/0!	#DIV/0!	#DIV/0!	#DIV/0!	#DIV/0!	#DIV/0!
CG_DMV_CN	6.1808	#DIV/0!	#DIV/0!	#DIV/0!	#DIV/0!	#DIV/0!	#DIV/0!	#DIV/0!	#DIV/0!	#DIV/0!																	CG_DMV+(CG_DMV*CG_CV/(CG_SV+CG_DMV+CG_DNMV))/CG_(0000+0001+…+1111)
CG_DNMV_CN	8.03505	#DIV/0!	#DIV/0!	#DIV/0!	#DIV/0!	#DIV/0!	#DIV/0!	#DIV/0!	#DIV/0!	#DIV/0!																	CG_DNMV+(CG_DNMV*CG_CV/(CG_SV+CG_DMV+CG_DNMV))/CG(0000+0001+…..+1111)
CG_TTCIV	20.3704	#DIV/0!	#DIV/0!	#DIV/0!	#DIV/0!	#DIV/0!	#DIV/0!	#DIV/0!	#DIV/0!	#DIV/0!																	100*CG_TTCIV/D1 ('0000')
CG_dMET_CN	1.85424	#DIV/0!	#DIV/0!	#DIV/0!	#DIV/0!	#DIV/0!	#DIV/0!	#DIV/0!	#DIV/0!	#DIV/0!

## Sheet: CXG
CXG	R1	R2	R3	R4	R5	R6	R7	R8	R9	R10																	CXG
0000	2																										0000
0001	1																										0001
0010	1																										0010
0011	5																										0011
0100	1																										0100
0101	1																										0101
0110	1																										0110
0111	9																										0111
1000	1																										1000
1001	1																										1001
1010	1																										1010
1011	12																										1011
1100	1																										1100
1101	1																										1101
1110	1																										1110
1111	11																										1111
SUMM OF EVENTS	50	0	0	0	0	0	0	0	0	0																	SUMM OF EVENTS
CXG_SE	8	0	0	0	0	0	0	0	0	0																	0001+0010+0101+0110+1001+1010+1101+1110
CXG_DME	10	0	0	0	0	0	0	0	0	0																	0110+0111
CXG_DNME	13	0	0	0	0	0	0	0	0	0																	1001+1011
CXG_CE	2	0	0	0	0	0	0	0	0	0																	0100+1000
CXG_SNMSs	13	0	0	0	0	0	0	0	0	0																	1100+1101+1111
CXG_SMSs	6	0	0	0	0	0	0	0	0	0																	0011+1101
CXG_TTCIE	33	0	0	0	0	0	0	0	0	0																	CXG_SE+CXG_DME+CXG_DNME+CXG_CE+CXG_SNMSs+CXG_SMSs
COMMON FOR ALL CONTEXT DELIMITER IS USED - VARIATION WITH NO CORRECTION, CORREXTION FOR CV, CORRECTED FOR CONTEXT
CXG_DMV	6.17284	#DIV/0!	#DIV/0!	#DIV/0!	#DIV/0!	#DIV/0!	#DIV/0!	#DIV/0!	#DIV/0!	#DIV/0!																	100*CXG_DME/D1 ('0000'), D1=(CXG_D1+CG_D1+CXG_D1)
CXG_DNMV	8.02469	#DIV/0!	#DIV/0!	#DIV/0!	#DIV/0!	#DIV/0!	#DIV/0!	#DIV/0!	#DIV/0!	#DIV/0!																	100*CXG_DNME/D1 ('0000'), D1=(CXG_D1+CG_D1+CXG_D1)"
CXG_SV	4.93827	#DIV/0!	#DIV/0!	#DIV/0!	#DIV/0!	#DIV/0!	#DIV/0!	#DIV/0!	#DIV/0!	#DIV/0!																	100*CXG_SE/D1 ('0000'), D1=(CXG_D1+CG_D1+CXG_D1)
CXG_CV	1.23457	#DIV/0!	#DIV/0!	#DIV/0!	#DIV/0!	#DIV/0!	#DIV/0!	#DIV/0!	#DIV/0!	#DIV/0!																	100*CXG_CE/D1 ('0000'), D1=(CXG_D1+CG_D1+CXG_D1)
CXX_D1 ('0000')	54	0	0	0	0	0	0	0	0	0																	CXX_SE+CXX_DME+CXX_DNME+CXX_CE+CXX_SNMSs+CXX_SMSs+CXX_'0000'
CG_D1 ('0000')	54	0	0	0	0	0	0	0	0	0																	CG_SE+CG_DME+CG_DNME+CG_CE+CG_SNMSs+CG_SMSs+CG_'0000'
CXG_D1 ('0000')	54	0	0	0	0	0	0	0	0	0																	CXG_SE+CXG_DME+CXG_DNME+CXG_CE+CXG_SNMSs+CXG_SMSs+CXG_'0000'
D1 ('0000')	162	0	0	0	0	0	0	0	0	0																	CXX_D1 ('0000')+CG_D1 ('0000')+CXG_D1 ('0000')
CXG_SV_CN	4.94464	#DIV/0!	#DIV/0!	#DIV/0!	#DIV/0!	#DIV/0!	#DIV/0!	#DIV/0!	#DIV/0!	#DIV/0!
CXG_DMV_CN	6.1808	#DIV/0!	#DIV/0!	#DIV/0!	#DIV/0!	#DIV/0!	#DIV/0!	#DIV/0!	#DIV/0!	#DIV/0!																	CXG_DMV+(CXG_DMV*CXG_CV/(CXG_SV+CXG_DMV+CXG_DNMV))/CXG_(0000+0001+…+1111)
CXG_DNMV_CN	8.03505	#DIV/0!	#DIV/0!	#DIV/0!	#DIV/0!	#DIV/0!	#DIV/0!	#DIV/0!	#DIV/0!	#DIV/0!																	CXG_DNMV+(CXG_DNMV*CXG_CV/(CXG_SV+CXG_DMV+CXG_DNMV))/CXG(0000+0001+…..+1111)
CXG_TTCIV	20.3704	#DIV/0!	#DIV/0!	#DIV/0!	#DIV/0!	#DIV/0!	#DIV/0!	#DIV/0!	#DIV/0!	#DIV/0!																	100*CXG_TTCIV/D1 ('0000')
CXG_dMET_CN	1.85424	#DIV/0!	#DIV/0!	#DIV/0!	#DIV/0!	#DIV/0!	#DIV/0!	#DIV/0!	#DIV/0!	#DIV/0!

## Sheet: TOTAL
TOTAL	R1	R2	R3	R4	R5	R6	R7	R8	R9	R10																	EVENTS
0000	6	0	0	0	0	0	0	0	0	0
0001	3	0	0	0	0	0	0	0	0	0
0010	3	0	0	0	0	0	0	0	0	0
0011	15	0	0	0	0	0	0	0	0	0
0100	3	0	0	0	0	0	0	0	0	0
0101	3	0	0	0	0	0	0	0	0	0
0110	3	0	0	0	0	0	0	0	0	0
0111	27	0	0	0	0	0	0	0	0	0
1000	3	0	0	0	0	0	0	0	0	0
1001	3	0	0	0	0	0	0	0	0	0
1010	3	0	0	0	0	0	0	0	0	0
1011	36	0	0	0	0	0	0	0	0	0
1100	3	0	0	0	0	0	0	0	0	0
1101	3	0	0	0	0	0	0	0	0	0
1110	3	0	0	0	0	0	0	0	0	0
1111	33	0	0	0	0	0	0	0	0	0
SUMM OF EVENTS	150	0	0	0	0	0	0	0	0	0																	SUMM OF EVENTS
T_SE	24	0	0	0	0	0	0	0	0	0																	0001+0010+0101+0110+1001+1010+1101+1110
T_DME	30	0	0	0	0	0	0	0	0	0																	0110+0111
T_DNME	39	0	0	0	0	0	0	0	0	0																	1001+1011
T_CE	6	0	0	0	0	0	0	0	0	0																	0100+1000
T_SNMSs	39	0	0	0	0	0	0	0	0	0																	1100+1101+1111
T_SMSs	18	0	0	0	0	0	0	0	0	0																	0011+1101
T_TTCIE	99	0	0	0	0	0	0	0	0	0																	T_SE+T_DME+T_DNME+T_CE+T_SNMSs+T_SMSs
COMMON FOR ALL CONTEXT DELIMITER IS USED - VARIATION WITH NO CORRECTION, CORREXTION FOR CV, CORRECTED FOR CONTEXT
T_DMV	18.5185	#DIV/0!	#DIV/0!	#DIV/0!	#DIV/0!	#DIV/0!	#DIV/0!	#DIV/0!	#DIV/0!	#DIV/0!																	100*T_DME/D1 ('0000'), D1=(T_D1+CG_D1+CXG_D1)
T_DNMV	24.0741	#DIV/0!	#DIV/0!	#DIV/0!	#DIV/0!	#DIV/0!	#DIV/0!	#DIV/0!	#DIV/0!	#DIV/0!																	100*T_DNME/D1 ('0000'), D1=(T_D1+CG_D1+CXG_D1)"
T_SV	14.8148	#DIV/0!	#DIV/0!	#DIV/0!	#DIV/0!	#DIV/0!	#DIV/0!	#DIV/0!	#DIV/0!	#DIV/0!																	100*T_SE/D1 ('0000'), D1=(T_D1+CG_D1+CXG_D1)
T_CV	3.7037	#DIV/0!	#DIV/0!	#DIV/0!	#DIV/0!	#DIV/0!	#DIV/0!	#DIV/0!	#DIV/0!	#DIV/0!																	100*T_CE/D1 ('0000'), D1=(T_D1+CG_D1+CXG_D1)
T_D1 ('0000')	162	0	0	0	0	0	0	0	0	0																	T_SE+T_DME+T_DNME+T_CE+T_SNMSs+T_SMSs+T_'0000'
T_SV_CN	14.8212	#DIV/0!	#DIV/0!	#DIV/0!	#DIV/0!	#DIV/0!	#DIV/0!	#DIV/0!	#DIV/0!	#DIV/0!
T_DMV_CN	18.526	#DIV/0!	#DIV/0!	#DIV/0!	#DIV/0!	#DIV/0!	#DIV/0!	#DIV/0!	#DIV/0!	#DIV/0!																	T_DMV+(T_DMV*T_CV/(T_SV+T_DMV+T_DNMV))/T_(0000+0001+…+1111)
T_DNMV_CN	24.084	#DIV/0!	#DIV/0!	#DIV/0!	#DIV/0!	#DIV/0!	#DIV/0!	#DIV/0!	#DIV/0!	#DIV/0!																	T_DNMV+(T_DNMV*T_CV/(T_SV+T_DMV+T_DNMV))/T(0000+0001+…..+1111)
T_TTCIV	61.1111	#DIV/0!	#DIV/0!	#DIV/0!	#DIV/0!	#DIV/0!	#DIV/0!	#DIV/0!	#DIV/0!	#DIV/0!																	100*T_TTCIV/D1 ('0000')
T_dMET_CN	5.558	#DIV/0!	#DIV/0!	#DIV/0!	#DIV/0!	#DIV/0!	#DIV/0!	#DIV/0!	#DIV/0!	#DIV/0!

## Sheet: FORMULAS
CXX	FORMULA	CG	EVENTS		CXG	EVENTS		T	EVENTS
0000		0000			0000			0000
0001		0001			0001			0001
0010		0010			0010			0010
0011		0011			0011			0011
0100		0100			0100			0100
0101		0101			0101			0101
0110		0110			0110			0110
0111		0111			0111			0111
1000		1000			1000			1000
1001		1001			1001			1001
1010		1010			1010			1010
1011		1011			1011			1011
1100		1100			1100			1100
1101		1101			1101			1101
1110		1110			1110			1110
1111		1111			1111			1111
CXX_E	SUMM OF EVENTS	CG_E	SUMM OF EVENTS		CXG_E	SUMM OF EVENTS		T_E	SUMM OF EVENTS
CXX_SE	0001+0010+0101+0110+1001+1010+1101+1110	CG_SE	0001+0010+0101+0110+1001+1010+1101+1110		CXG_SE	0001+0010+0101+0110+1001+1010+1101+1110		T_SE	0001+0010+0101+0110+1001+1010+1101+1110
CXX_DME	0110+0111	CG_DME	0110+0111		CXG_DME	0110+0111		T_DME	0110+0111
CXX_DNME	1001+1011	CG_DNME	1001+1011		CXG_DNME	1001+1011		T_DNME	1001+1011
CXX_CE	0100+1000	CG_CE	0100+1000		CXG_CE	0100+1000		T_CE	0100+1000
CXX_SNMSs	1100+1101+1111	CG_SNMSs	1100+1101+1111		CXG_SNMSs	1100+1101+1111		T_SNMSs	1100+1101+1111
CXX_SMSs	0011+1101	CG_SMSs	0011+1101		CXG_SMSs	0011+1101		T_SMSs	0011+1101
CXX_TTCIE	CXX_SE+CXX_DME+CXX_DNME+CXX_CE+CXX_SNMSs+CXX_SMSs	CG_TTCIE	CG_SE+CG_DME+CG_DNME+CG_CE+CG_SNMSs+CG_SMSs		CXG_TTCIE	CXG_SE+CXG_DME+CXG_DNME+CXG_CE+CXG_SNMSs+CXG_SMSs		T_TTCIE	T_SE+T_DME+T_DNME+T_CE+T_SNMSs+T_SMSs
COMMON FOR ALL CONTEXT DELIMITER IS USED - VARIATION WITH NO CORRECTION, CORREXTION FOR CV, CORRECTED FOR CONTEXT		COMMON FOR ALL CONTEXT DELIMITER IS USED - VARIATION WITH NO CORRECTION, CORREXTION FOR CV, CORRECTED FOR CONTEXT			COMMON FOR ALL CONTEXT DELIMITER IS USED - VARIATION WITH NO CORRECTION, CORREXTION FOR CV, CORRECTED FOR CONTEXT			COMMON FOR ALL CONTEXT DELIMITER IS USED - VARIATION WITH NO CORRECTION, CORREXTION FOR CV, CORRECTED FOR CONTEXT
CXX_DMV	100*CXX_DME/D1 ('0000')	CG_DMV	100*CG_DME/D1 ('0000')		CXG_DMV	100*CXG_DME/D1 ('0000')		T_DMV	100*T_DME/D1 ('0000')
CXX_DNMV	100*CXX_DNME/D1 ('0000')	CG_DNMV	100*CG_DNME/D1 ('0000')"		CXG_DNMV	100*CXG_DNME/D1 ('0000')		T_DNMV	100*T_DNME/D1 ('0000')"
CXX_SV	100*CXX_SE/D1 ('0000')	CG_SV	100*CG_SE/D1 ('0000')		CXG_SV	100*CXG_SE/D1 ('0000')		T_SV	100*T_SE/D1 ('0000')
CXX_CV	100*CXX_CE/D1 ('0000')	CG_CV	100*CG_CE/D1 ('0000')		CXG_CV	100*CXG_CE/D1 ('0000')		T_CV	100*T_CE/D1 ('0000')
CXX_D1 ('0000')	CXX_SE+CXX_DME+CXX_DNME+CXX_CE+CXX_SNMSs+CXX_SMSs+CXX_'0000'	CXX_D1 ('0000')	CXX_SE+CXX_DME+CXX_DNME+CXX_CE+CXX_SNMSs+CXX_SMSs+CXX_'0000'		CXX_D1 ('0000')	CXX_SE+CXX_DME+CXX_DNME+CXX_CE+CXX_SNMSs+CXX_SMSs+CXX_'0000'
CG_D1 ('0000')	CG_SE+CG_DME+CG_DNME+CG_CE+CG_SNMSs+CG_SMSs+CG_'0000'	CG_D1 ('0000')	CG_SE+CG_DME+CG_DNME+CG_CE+CG_SNMSs+CG_SMSs+CG_'0000'		CG_D1 ('0000')	CG_SE+CG_DME+CG_DNME+CG_CE+CG_SNMSs+CG_SMSs+CG_'0000'
CXG_D1 ('0000')	CXG_SE+CXG_DME+CXG_DNME+CXG_CE+CXG_SNMSs+CXG_SMSs+CXG_'0000'	CXG_D1 ('0000')	CXG_SE+CXG_DME+CXG_DNME+CXG_CE+CXG_SNMSs+CXG_SMSs+CXG_'0000'		CXG_D1 ('0000')	CXG_SE+CXG_DME+CXG_DNME+CXG_CE+CXG_SNMSs+CXG_SMSs+CXG_'0000'
D1 ('0000')	CXX_D1 ('0000')+CG_D1 ('0000')+CXG_D1 ('0000')	D1 ('0000')	CXX_D1 ('0000')+CG_D1 ('0000')+CXG_D1 ('0000')		D1 ('0000')	CXX_D1 ('0000')+CG_D1 ('0000')+CXG_D1 ('0000')		T_D1 ('0000')	T_SE+T_DME+T_DNME+T_CE+T_SNMSs+T_SMSs+T_'0000'
CXX_TTCIV	100*CXX_TTCIE/D1 ('0000')	CG_TTCIV	100*CG_TTCIE/D1('0000')		CXG_TTCIV	100*CXG_TTCIE/D1 ('0000')		T_TTCIV	100*T_TTCIE/D1 ('0000')
CXX_SV_CN	CXX_SV+[CXX_SV*CXX_CV/(CXX_SV+CXX_DMV+CXX_DNMV)]/CXX_E	CG_SV_CN	CG_SV+[CG_SV*CG_CV/(CG_SV+CG_DMV+CG_DNMV)]/CG_E		CXG_SV_CN	CXG_SV+[CXG_SV*CXG_CV/(CXG_SV+CXG_DMV+CXG_DNMV)]/CXG_E		T_SV_CN	T_SV+[T_SV*T_CV/(T_SV+T_DMV+T_DNMV)]/T_E
CXX_DMV_CN	CXX_DMV+[CXX_DMV*CXX_CV/(CXX_SV+CXX_DMV+CXX_DNMV)]/CXX_E	CG_DMV_CN	CG_DMV+[CG_DMV*CG_CV/(CG_SV+CG_DMV+CG_DNMV)]/CG_E		CXG_DMV_CN	CXG_DMV+[CXG_DMV*CXG_CV/(CXG_SV+CXG_DMV+CXG_DNMV)]/CXG_E		T_DMV_CN	T_DMV+[T_DMV*T_CV/(T_SV+T_DMV+T_DNMV)]/T_E
CXX_DNMV_CN	CXX_DNMV+[CXX_DNMV*CXX_CV/(CXX_SV+CXX_DMV+CXX_DNMV)]/CXX_E	CG_DNMV_CN	CG_DNMV+[CG_DNMV*CG_CV/(CG_SV+CG_DMV+CG_DNMV)]/CG_E		CXG_DNMV_CN	CXG_DNMV+[CXG_DNMV*CXG_CV/(CXG_SV+CXG_DMV+CXG_DNMV)]/CXG_E		T_DNMV_CN	T_DNMV+[T_DNMV*T_CV/(T_SV+T_DMV+T_DNMV)]/T_E
CXX_dMET_CN	CXX_DNMV_CN-CXX_DMV_CN	CG_dMET_CN	CG_DNMV_CN-CG_DMV_CN		CXG_dMET_CN	CXG_DNMV_CN-CXG_DMV_CN		T_dMET_CN	T_DNMV_CN-T_DMV_CN
